# Supplementary material for: Phase Angle: Could Be an Easy Tool to Detect Low-Grade Systemic Inflammation in Adults Affected by Prader–Willi Syndrome?
Source: Nutrients. 2020 Jul 11;12(7):2065. doi: 10.3390/nu12072065 (PMC7400955; doi:10.3390/nu12072065)
Supplement: Supplementary file 1 [file nutrients-12-02065-s001.zip]

Archive with 3 entries (2 files):
- nutrients-848712-supplementary/
- nutrients-848712-supplementary/Supplementary Materials.docx
- nutrients-848712-supplementary/Supplementary tables.docx
